# Supplementary material for: An engineered ACE2 decoy neutralizes the SARS-CoV-2 Omicron variant and confers protection against infection in vivo
Source: Sci Transl Med. 2022 Apr 26:eabn7737. doi: 10.1126/scitranslmed.abn7737 (PMC9097879; doi:10.1126/scitranslmed.abn7737)
Supplement: Supplementary file 3 — Data file S1 [file scitranslmed.abn7737_data_file_s1.xlsx]

## Sheet: Fig.2
Fig2
A	WT	Omicron				D	Vaccine1	614G			614G + NTD			Omicron			Omicron - NTD				Vaccine7	614G			614G + NTD			Omicron			Omicron - NTD						①	②
	234.1	17.2					1	99.9	99.9	100	99.9	99.9	99.9	92	91.5	90.5	99.7	99.8	99.6		1	99.8	99.9	99.9	99.8	99.9	99.9	19.8	28.8	29.1	95.2	97.5	97.4			Vaccine 1	207.9	162.5
	124.5	7.9					2	99.8	99.9	99.9	99.9	99.9	99.9	38.4	43.8	43.6	90.9	91.4	93.9		2	99.7	99.1	99.2	99.7	99.7	99.9	-14.4	15	11.3	73.7	62.4	47.4			Vaccine 2	77.1	50.2
	82	2					3	99.7	99.9	99.8	98	97.6	96.5	19.1	26.7	24	16.6	7.9	-10.2		3	92.7	87.4	89.8	88.1	88.8	90.2	-6.1	11.3	16.3	-9.9	-7.6	-27.5			Vaccine 3	80.3	54.9
	210.2	2					4	84.3	81.3	82.5	60.7	59.5	62.1	-15	7.6	17.7	-11.3	-32.7	-38.6		4	54	54.1	59.4	38	37.1	34.3	13.9	14.1	13.2	32.8	12.6	-8.7			Vaccine 4	215.6	114.7
	267.4	19.5					5	43.5	29.2	38.7	28.7	39.4	43.5	14.3	11.5	36	16.3	5.9	-35.8		5	23.4	23.4	1.7	6.9	10.4	11.5	-3.5	11.2	11.1	13.2	5.7	6.1			Vaccine 5	200.7	146.4
	237.2	15.8					6	19.4	13.1	26.7	28.8	34.5	23.1	9	19.1	14.8	17.5	13	-19.3		6	18.5	-1.6	3	14.8	10	7.4	10.9	10.8	21	17.1	30.2	17.7			Vaccine 6	175	130.6
	54.2	2					7	19.3	22.4	25.9	18.2	14.1	13.6	-7	16.6	19	25.9	25.3	-13.6		7	27.2	5.5	5.9	15.5	8.6	1.3	-5.1	8	9.3	12.6	40.1	19.7			Vaccine 7	90.5	63.5
	68.3	5.4																																		Vaccine 8	84	58.1
	59.4	11.4					Vaccine2	614G			614G + NTD			Omicron			Omicron - NTD				Vaccine8	614G			614G + NTD			Omicron			Omicron - NTD					Vaccine 9	103.6	48.9
	97.4	10					1	99.9	99.9	99.9	99.8	99.7	99.9	53.7	66.5	61.2	97.8	97.2	95.5		1	99.9	99.9	99.8	99.9	99.9	99.9	78.4	72.3	75.9	96.9	98.5	98.3			Vaccine 10	132.2	76.9
	50.4	2					2	99.8	99.9	99.9	95	96	95.4	17.1	31.9	32.9	72	73.8	62.6		2	99	99.2	99.4	99.7	99.8	99.9	24	30	31.7	61.6	54	53.8			Vaccine 11	52.1	28.6
	97.3	4.3					3	90.7	91	92.1	71.1	76.9	71.9	13	22.3	29.2	28.1	14.9	13.7		3	89.6	93.1	90.6	83.6	85	86.3	15.7	19.9	17.1	12.7	10.4	-16.5			Vaccine 12	119.9	59
							4	33.4	39.5	43.9	29.2	30.8	28.2	-4.5	19.2	12.4	17.4	5.5	0.9		4	53.7	46.3	40	38.2	32.7	29.7	10.4	28.9	20.9	-20.5	3.8	-21.1
							5	20.8	22.3	23.4	16.1	15.5	24.1	17	21.7	19.2	19.1	18.1	-5.5		5	25.3	11.1	25.6	4.4	13.2	7.7	12.9	23.4	26.3	24.8	6.8	-4.7				③	④
B	Wuhan	Alpha	Delta	Omicron			6	15.1	13.7	19	17.4	14	11.7	5.8	24.6	20.6	25.5	16.9	27.7		6	18.7	1.8	13.1	6.6	8.7	15.4	11.4	28.5	16.7	16.4	14.8	-0.9			Vaccine 1	8.2	13.8
	4359.9	6954.4	810.1	21.2			7	13	5.9	17.2	3.2	6.6	1.7	4	22.2	26.3	24.1	23.8	12.2		7	18.8	7.5	17.5	8.6	16	1.7	4.7	22.5	17.8	23	20.1	-4.4			Vaccine 2	3.6	13
	537.1	608.8	199	116.3																																Vaccine 3	2	9.1
	811.9	595.6	125.8	59.5			Vaccine3	614G			614G + NTD			Omicron			Omicron - NTD				Vaccine9	614G			614G + NTD			Omicron			Omicron - NTD					Vaccine 4	2	9
	2295.3	2387.9	1276.6	262.7			1	99.8	99.9	99.9	99.7	99.9	99.7	18.4	25.5	31.8	96.7	90.8	90.6		1	99.9	99.9	99.9	99.9	99.9	99.9	98.9	98.2	98.3	99.8	99.8	99.9			Vaccine 5	10.1	24.6
	905.1	973.2	623	36.5			2	99.5	99.9	99.9	96.7	96.4	96.5	10.3	25.5	26	62.7	53.1	52.5		2	99.5	99.4	99.2	99.8	99.8	99.9	54.5	57.2	61	99.3	95.6	96.7			Vaccine 6	8.2	26.6
	2881.4	2721.4	2111.5	76.2			3	91.6	93.6	92.1	79.9	79.8	78.2	5.5	18.2	19.8	1.7	-6.5	-10.9		3	96.3	96.1	95.7	89.5	86.4	86.3	-4.2	26.6	20.2	31.5	29.7	24.4			Vaccine 7	2	9.3
	267.4	340.8	192.3	36.3			4	36.6	37.4	43.1	36.9	35.6	25.1	3.1	20.2	29.8	17.5	7.5	-15.2		4	61.8	65.9	64	21.5	13.9	21.3	-19.8	-1.3	8.2	2.8	-28.8	-41.8			Vaccine 8	5.4	9.5
	1650.8	1613.2	728.2	19.7			5	22.9	27	20	16.7	12.7	6.4	12.1	17	24.1	18.9	22.3	14.1		5	23.6	9	12.5	12.5	2.9	6.5	5.6	2.2	5	-9.3	-14.6	-12.4			Vaccine 9	10.2	25.2
	261.6	86.4	72.7	34.9			6	19.5	15	16.9	15.9	12.5	13	1.6	15.4	25.2	29.9	22.2	25.3		6	8.5	-1.2	-2.7	13.6	-4.2	12.4	12.8	10.4	14.9	12.1	-12.8	4.2			Vaccine 10	8.8	28.6
	308.1	281.5	290.3	33.9			7	15.3	15.8	11.2	12.5	3.9	10.3	0.7	26.8	28.3	31.7	22.2	8.6		7	-6.3	1.3	1.5	0.8	-3.8	-6.3	3	13.3	15.8	-14.6	4.2	-11.7			Vaccine 11	2	8.9
	293.9	239.3	147.4	9.7																																Vaccine 12	3.2	13.1
							Vaccine4	614G			614G + NTD			Omicron			Omicron - NTD				Vaccine10	614G			614G + NTD			Omicron			Omicron - NTD
C	Wuhan	Alpha	Delta	Omicron			1	99.9	99.9	99.9	99.9	99.9	99.9	30.5	31.9	27.6	93.7	94.9	95.3		1	99.9	99.9	99.9	99.9	99.9	99.9	98.7	98.2	98.7	99.9	99.8	99.8
	170.4	409.5	208.1	2			2	99.8	99.9	99.9	99.6	99.7	99.8	-20.3	-6.5	15.4	53.2	60.5	36.6		2	99.9	99.7	99.9	99.8	99.9	99.9	41.5	49	53	95.6	96.8	96
	2615.9	2020.7	1786.7	16.1			3	99.6	99.5	99.4	94	91.3	93.5	6.4	9.6	15.2	28.4	9.6	-13.9		3	97.6	97.9	95.7	97	98.5	99.4	-8.4	18.6	-0.3	51.5	45.5	42.5
	1683.8	2545	3223.1	837.2			4	71.3	72	72.3	56.2	51.4	56.1	-18	0.3	4.5	-9.1	-18.8	-37		4	77.2	73.7	68.7	50.2	46.5	40.4	-8.9	-3.3	-1.3	28.4	33.6	2.2
	501.2	257	1421.7	157.6			5	32.6	33.4	39.6	34.5	30	21.9	8.2	14.7	10.2	-2.5	-0.8	-11.4		5	13.1	30	28.6	10	8	8.9	-9.6	-12.7	-11.7	7	2.8	19.3
	145.2	183	177.7	20.1			6	29	30.4	32.9	14.6	16.2	21.7	-0.4	19.5	17.7	16.1	2.3	-5.7		6	18.1	7	1.1	-3.4	-1.8	-1.7	8.9	-6	0.9	23.6	8.6	3.2
	602.2	238.8	984	88.4			7	29.1	23.9	30.4	16.7	24.6	19.9	-10.4	22	29.8	4.3	15.9	-11.7		7	2.3	-2.8	3.3	-7.8	-8.7	-10	-3.4	-5.2	1.9	11.2	11.7	18.8
	1126.3	677.3	2120.7	236.2
	4326.5	1495.4	3360.5	141.5			Vaccine5	614G			614G + NTD			Omicron			Omicron - NTD				Vaccine11	614G			614G + NTD			Omicron			Omicron - NTD
	2424.9	1925.3	2111.5	32.4			1	99.9	99.9	99.9	99.9	99.9	99.9	98.4	99.4	98.7	99.8	99.6	99.9		1	99.8	99.8	99.8	99.8	99.9	99.9	46.4	44.5	46.6	89	97.5	93.5
	975.4	889.4	1604.4	175			2	99.8	99.9	99.9	99.9	99.9	99.9	56.6	59.6	63.8	94.9	93.9	93.7		2	96.4	99	98.5	98.6	99.2	99.4	1.1	1.4	1.9	46.6	47.8	40.2
	210.7	453.5	1985.5	84.2			3	99.5	99.7	99.9	98.4	99.1	98.3	-0.1	8.6	7.3	34.7	13	23		3	81.4	85.6	84.6	56.3	53.2	54.4	-35.7	-9.8	-10.8	-2.6	-18.1	-38.9
	823.5	508.4	1649	126.7			4	92.7	92.5	92.6	73.3	70.1	78.2	-11.3	6.9	7.8	-5.8	-19.4	-45.8		4	30.3	21.4	33.4	11	3.5	6.5	-10	-23.1	-2.6	10.1	-38.2	-74
	2318.1	2036.3	2955.2	302			5	30.1	40.9	43.7	30.4	26.6	30.7	-15.9	-3.9	12.1	-19.7	-19.7	-40.3		5	-6.6	4.7	3.1	-10.9	-13.4	-9.6	9.6	-7.6	-12.5	9	-21.1	-28.6
	1066.1	408.1	2295.3	241.7			6	0.6	16.4	5.4	5.2	13.5	22.5	-3.6	15.7	18.4	-5.6	-2.5	-30.7		6	-6.8	-1.5	-1.6	-6.5	-5	-16	2.4	-15.6	-19.4	7.9	-28.4	-17.4
	805.6	433.6	1906.4	78.2			7	5.8	-3	9.8	1.3	5.2	0.5	-5	6.1	10.7	-0.4	-1.8	3.8		7	13.6	0.9	18.6	1.9	2.3	-10.5	-14.3	22.4	-13.4	2.4	-7	1.1
	1493.8	875.8	2074.7	139.8
	1424.9	1221.7	1996.4	137.9			Vaccine6	614G			614G + NTD			Omicron			Omicron - NTD				Vaccine12	614G			614G + NTD			Omicron			Omicron - NTD
	3034.1	3014.2	4209.3	1112.8			1	99.9	99.9	99.9	99.9	99.9	99.9	96.5	95.4	97.8	99.9	98.5	98.9		1	99.8	99.9	99.8	99.8	99.9	99.9	84.4	82.4	84.5	99.7	99.8	99.6
							2	99.8	99.9	99.9	99.9	99.9	99.9	32.8	41.8	50.4	93.7	93.3	87.8		2	98.3	99	99.8	99.7	99.8	99.9	-4.7	-11.9	6	93.6	87.2	88.6
							3	99.7	99.8	99.8	98.6	98.1	97.8	13.2	20.2	24.3	42.7	53.7	27.3		3	97.1	91	97	96.7	96.8	97.4	-24.1	-19.1	-11.9	-11	9.5	12.2
							4	88.6	89.5	91.1	63.9	62.8	61.4	-11.9	21	22.2	-5.6	-14.3	-30.7		4	61.9	74.2	64.4	28.9	20	24.1	-36.3	-10.1	-15	12.2	-9.5	-25.7
							5	29.8	32.3	29.2	33.2	30.1	27.5	-12	6.4	8.9	10.7	-8.4	-13.1		5	18.3	34.5	26.2	4.3	6.3	7.7	-12.4	-19.3	-5.6	8.5	-14	-8.6
							6	0.9	-1.9	-2	11.9	19.6	13.7	-20.5	10.1	11.7	25.1	-6.7	-11.1		6	4.6	-9.7	12.7	-7.5	3.8	3.1	-9.8	-11.5	2	25.7	-1.5	-17.6
							7	9.9	2.5	-2	13.9	12.8	12.3	-9.7	21.2	26.7	23.8	18.8	15.4		7	-7.4	-1.9	-10.8	-2.3	0.6	6	-4.1	0.2	0.6	-6.6	-6.9	5.7

## Sheet: Fig.3
Imdevimab/Casirivimab
Conc (ug/ml)	Wuhan-Hu-1				Omicron
0.00085	5.7	7.9725	0.5225	-4.9225	18.2914	14.52	-25.7286	-17.6371
0.0025	9.165	7.815	16.83	11.5125	28.7057	25.0257	-12.7543	-18.1
0.0076	39.4775	41.245	47.03	46.65	29.4	26.1714	-18.0686	-16.4
0.022	81.9175	83.24	85.345	79.205	35.9543	25.1057	-20.3429	-34.3686
0.07	96.5025	94.93	95.425	93.485	30.3371	22.7971	-28.4971	-38.6257
0.21	98.815	98.815	97.8775	95.0825	26.0771	24.7657	-19.2257	-28.2571
0.6	99.22	98.9575	98.25	95.9475	39.3943	21.7286	-11.0743	-20.1514
1.9	99.485	99.1875	98.8825	96.6025	42.9114	24.5	-2.72286	-4.87429
5.5	99.5625	99.4225	99.16	97.01	40.0829	34.1543	22.9286	9.58286
17	99.6725	99.695	99.275	97.85	60.8	54.5314	49.2029	38.1171
50	99.7175	99.6125	99.47	98.695	78.72	80.2057	70.4486	76.8086
Sotrovimab
Conc (ug/ml)	Wuhan-Hu-1				Omicron
0.00085	-2.26667	19.9	5.51111	13.9556	17.2333	17.02	11.425	-8.96667
0.0025	5.78333	7.33333	13.9556	-14.1611	8.59167	17.1017	14.2217	2.15167
0.0076	-2.70556	15.6333	3.45556	-0.53889	5.24	9.125	22.5017	6.85333
0.022	-16.7056	5.16111	-5.31111	4.53333	20.6217	18.1083	25.71	-4.63667
0.07	12.3	22	24.1056	29.0056	25.2067	28.905	29.6167	12.07
0.21	43.6778	39.9611	37.2056	52.1333	46.7783	43.0467	40.2983	32.8117
0.6	49.2111	62.65	53.5	60.5611	66.0883	71.0283	70.3717	58.4467
1.9	67.3889	70.8	52.8444	55.9833	89.2767	86.7633	89.1117	87.9433
5.5	66.1556	76.0556	62.6444	74.9111	91.6367	93.7767	92.8867	94.6867
17	79.7111	64.0056	68.8167	67.7778	95.2	92.665	94.67	93.27
50	72.8889	72.6278	59.1389	70.5111	94.3383	94.3583	96.55	97.8117
3N39v4 (740)
Conc (ug/ml)	Wuhan-Hu-1				Omicron
0.00085	-6.38	-5.48154	17.2738	-9.56615	1.85111	2.55111	27.0644	-18.9733
0.0025	3.29231	-1.84923	20.1277	4.03385	14.1622	21.9489	30.1933	-4.37556
0.0076	17.5508	22.5123	31.0108	13.7277	30.7578	39.7689	40.8067	-2.77556
0.022	27.92	45.3046	45.2323	35.54	51.2867	60.0289	43.8067	25.2467
0.07	62.2	60.6569	66.6739	65.9708	74.3889	75.4089	79.1622	65.6289
0.21	86.5785	88.1415	86.94	88.98	90.9289	92.3422	90.22	86.7222
0.6	96.5092	96.7723	97.04	97.8123	97.8467	97.5867	97.9911	97.08
1.9	99.18	99.2339	99.5215	99.7031	99.4533	99.3444	99.4644	99.46
5.5	99.8	99.8523	99.8815	99.8954	99.8244	99.84	99.8311	99.8222
17	99.8862	99.9477	99.94	99.9031	99.88	100.022	99.98	99.9844
50	99.9277	99.9446	99.9354	99.9508	99.9356	100.02	99.9689	100.053
3J320v2 (740)
Conc (ug/ml)	Wuhan-Hu-1				Omicron
0.00085	-18.0784	19.676	-6.05203	-5.17002	22.8098	13.2648	24.8774	18.1201
0.0025	-14.6447	-0.65457	17.5015	-15.4047	36.5275	26.3965	26.3907	23.1481
0.0076	-9.92955	15.0996	11.7379	-5.98547	38.251	37.6117	42.0235	25.8393
0.022	22.2832	15.2771	22.2056	19.9811	53.9111	49.4662	56.0795	55.7411
0.07	24.0362	41.277	32.6122	40.0288	71.2615	75.6085	69.8879	64.6295
0.21	63.6823	60.9752	77.7057	62.6394	92.9979	90.6322	86.71	91.2384
0.6	86.853	87.6685	91.2908	92.2394	97.6991	97.7984	97.5004	98.6321
1.9	96.8325	95.1961	98.4412	98.2082	99.3866	99.2181	98.9662	99.0468
5.5	98.7852	98.3192	98.8462	99.0958	99.7696	99.7279	99.7192	99.7696
17	99.3232	99.3177	99.3011	99.351	99.8171	99.8258	99.8416	99.8358
50	99.24	99.6339	99.3676	99.5507	99.8992	99.892	99.833	99.8575
ACE2(WT)-Fc (740)
Conc (ug/ml)	Wuhan-Hu-1				Omicron				Alpha				Delta
0.0025	-30.54	5.67333	26.9067	9.16	16.2462	7.55385	1.63077	-48.2538	-9.50667	29.6533	5.84	-30.16	-3.24167	4.01667	-11.9417	26.8167
0.0076	-21.1533	-2.02667	32.56	28.3867	25.6231	39.6231	10.6077	-29.1077	-9.6	3.18667	19.04	15.12	-2.13333	23.2333	0.216667	19.2667
0.022	-16.36	7.06	22.3533	34.02	47.7846	47.5846	36.7769	-5.68462	8.17333	0.8	15.28	29.1867	30.6917	24.4917	4.15	41.6917
0.07	-15.1533	15.9733	23.12	40.1667	58.5769	52.7692	46.6	23.7308	8.13333	11.7467	40.6933	46.7467	32.2917	47.0917	36.2667	32.675
0.21	1.96	33.4133	45.5467	50.4733	74	77.6231	78.2077	44.1	39.4667	50.6	61.24	62.72	63.7167	66.1917	60.8167	74.625
0.6	40.0867	51.06	66.8867	70.1467	93.5385	91.1	85.5923	83.6462	71.4667	81.9867	83.8533	80.8933	79.2583	85.8083	87.2583	85.9417
1.9	75.1667	75.54	82.5133	83.1067	95.3077	97.3	96.6692	95.5231	94.7733	95.2	96.72	94.88	98.775	97.5667	97.2917	98.7
5.5	95.72	95.22	93.5267	96.26	99.0154	98.7077	99.6615	99.8	99.6667	99.2133	98.8933	99.6267	98.0167	99.7167	99.7083	99.6167
17	97.6933	99.32	99.6467	99.2667	99.7154	99.7154	99.7846	99.7615	99.7333	99.7067	99.8133	99.6533	99.85	99.85	99.725	99.825
50	99.4467	99.6667	99.6267	99.72	99.7231	99.8154	99.8	99.7462	99.8667	99.9067	99.56	99.76	99.8583	99.7833	99.925	99.7667
150	99.7733	99.7133	99.62	99.8067	99.7385	99.8692	99.8231	99.8769	99.8267	99.8	99.6533	99.88	99.9083	99.8167	99.8833	99.9583

## Sheet: Fig.4
3N39v4
Conc (ug/ml)	Wuhan-Hu-1				Delta				Epsilon				Lambda				Mu
0.00085	-10.3711	-3.30444	6.60222	-0.46667	-59.175	-20.9938	-8.6625	-2.0625	8.892	5.234	-12.618	-4.028	-10.6704	7.25556	6.02593	-18.137	-21.5904	0.6352	1.8936	7.8016
0.0025	5.43333	15.7533	0.937778	-4.7	14.2375	-5.35625	1.75	17.5688	18.22	3.272	-5.281	-2.124	18.8556	16.6518	12.8296	14.1593	-9.9944	-8.8824	5.0072	10.508
0.0076	20.7533	18.5444	16.0778	5.84444	3.3125	8.8875	27.9937	30.7	12.74	2.565	10.137	-11.736	39.5667	28.0963	39.5852	28.7667	-1.9152	9.764	9.7848	9.5728
0.022	25.3111	30.2844	31.8	27.0244	28.5938	61.1	58.4813	56.1375	32.427	34.82	25.26	13.118	54.0185	62.8185	65.8444	64.5778	14.0496	20.9096	24.8376	28.4112
0.07	42.6067	45.5289	50.4578	46.7044	78.7313	77.125	79.8563	76.65	64.243	56.358	60.694	49.754	91.8222	90.3111	88.3778	77.3037	28.6024	40.1624	45.2752	48.3616
0.21	58.4089	67.1756	70.7422	69.8044	96.2875	90.1125	96.425	97.4938	85.163	89.348	83.986	78.849	98.037	99.4	97.0667	98.3667	67.0192	74.3776	77.1736	76.84
0.6	88.12	92.4178	90.0711	91.8	98.9688	99.3063	99.1437	99.775	97.753	97.767	96.404	95.509	99.763	99.7037	99.1667	99.1963	95.036	95.296	96.4728	96.264
1.9	98.9978	98.5	99.4067	98.8222	99.8563	99.8312	99.85	98.6937	99.568	99.379	99.361	98.24	99.8333	99.8259	99.8185	99.8333	98.9952	99.2504	99.2752	99.2216
5.5	99.8956	98.6778	99.8867	99.7978	99.8875	99.8125	99.8125	99.8812	99.783	99.257	98.749	96.643	99.8926	99.8815	99.8926	99.8889	99.4008	99.5976	99.1104	99.604
17	98.0667	98.0089	99.0022	99.0267	99.9062	99.9313	99.8688	99.95	98.675	99.916	99.8	99.905	99.9037	99.9296	99.9074	99.9407	99.6376	99.9656	99.8408	99.8456
50	92.6844	99.8	96.1267	98.8556	99.9562	99.9625	99.95	99.975	99.256	100.108	99.065	99.589	99.9296	99.8815	99.8741	99.8593	99.9536	99.9768	99.4848	99.9664
3N39v4
Conc (ug/ml)	SARS-CoV-2				GD1 (Pangolin)				RaTG13 (Bat)				GX-P5L (Pangolin)				Rs4231 (Bat)				RsSHC014 (Bat)				WIV1 (Bat)				SARS-CoV-1
0.00085	-12.48	2.33	-3.4725	18.6325	23.15	32.525	12.4611	25.5472	-24.2867	-4.40667	7.12	13.5933	-1.88909	16.5091	14.47	1.52182	-36.1524	-9.72945	-9.2472	23.2886	3.94273	0.38	-6.47273	-4.18182	-10.1333	1.89667	6.78333	40.1067	8.19375	25.3	11.1687	3.2875
0.0025	-8.845	12.325	17.53	15.6625	35.625	41.075	34.4111	35.7361	-4.44667	-9.46667	17.2867	13.6267	5.02546	22.5345	19.0355	1.07909	-36.2808	-7.40025	1.99055	18.4745	9.58727	0.950909	-4.15636	-0.53091	-2.03	15.16	12.7933	17.2667	17.2188	23.6187	6.8375	13.6125
0.0076	9.5625	17.6225	12.6	16.68	56.3444	63.4444	54.6333	51.2306	-2.14	-5.90667	-3.7	24.2867	2.94091	22.7736	21.6236	-0.63909	-30.1179	-1.4509	2.7087	15.5412	12.2373	6.80273	1.18364	4.11545	10.52	17.7867	22.83	31.4867	50.5187	45.7625	54.9125	4.94375
0.022	28.43	37.1325	37.98	40.8325	85.325	85.5806	83.9639	85.5028	-24.6667	1.68	15.8867	1.02667	-4.06364	27.0145	31.3854	9.96454	-25.1835	1.9313	1.89365	5.1083	22.5873	14.2536	13.1973	11.1182	31.04	42.5067	27.6767	40.8133	65.2125	73.7625	75.3688	45.1562
0.07	57.21	67.88	63.6875	63.6075	93.3722	94.3778	93.475	95.95	-1.34667	19.6667	10.86	12.3733	-19.3309	31.7636	26.43	4.94636	-23.5376	10.4475	12.4248	9.93425	34.7609	21.6536	18.8755	16.4173	47.56	57.01	43.2867	63.9367	89.5563	93.725	91.0812	81.0563
0.21	86.4125	87.33	89.375	89.61	98.4111	98.45	98.5583	98.5417	15.9133	20.1733	24.82	14.7267	12.5409	40.4009	35.3627	18.8055	-6.86365	25.8983	23.0272	26.8996	49.41	41.99	39.4818	39.4582	77.75	78.0867	78.15	84.8867	98.4875	98.65	95.9313	96.7
0.6	98.555	98.64	98.42	97.6275	98.6444	99.2583	99.5	99.2444	40.48	46.5333	44.9267	46.22	40.3718	62.1582	55.0555	52.1227	38.5346	55.4487	56.2963	63.2921	64.4618	60.4364	55.8782	57.0945	90.88	93.9467	94.1633	92.6267	97.7188	98.575	98.9437	99.2938
1.9	99.6925	99.4525	99.43	98.935	99.4167	99.7917	99.8889	99.4944	70.52	73.9533	71.6067	75.8733	78.4136	79.8945	78.9609	77.7545	62.7621	71.2134	77.041	76.7651	78.6891	79.5464	77.3273	78.8745	96.0633	98.62	96.8633	94.8267	99.4875	99.5812	99.2062	98.2062
5.5	99.755	99.7	99.5725	99.3625	99.7333	99.9556	99.7556	99.6333	90.1933	92.14	93.1267	92.4733	88.8991	91.5391	92.0755	91.3764	84.8694	88.288	88.4034	90.1947	91.5709	90.6491	90.5782	90.97	99.1467	99.39	99.0667	97.99	99.5938	99.5375	98.9	99.5687
17	99.75	99.7575	99.655	99.5775	99.8639	99.7861	99.7306	99.8778	98.32	98.6	97.2933	98.2133	94.5318	95.6364	97.3436	97.0027	95.1326	95.8526	96.0225	96.4628	98.1927	97.7082	96.9346	97.04	99.0933	98.63	99.21	98.8533	99.7125	99.7188	99.8438	99.7875
50	99.8475	99.7975	99.8025	99.6825	99.8806	99.8806	99.8528	99.9333	99.1333	98.2867	98.86	98.7933	97.1082	98.1036	97.6745	98.1318	98.754	98.8578	98.8594	98.9549	99.3318	99.5527	99.0227	99.2318	99.49	97.4033	99.3533	99.2467	99.6	99.7562	99.7812	99.75
ACE2(WT)-Fc (740)
Conc (ug/ml)	RaTG13 (Bat)				GX-P5L (Pangolin)				Rs4231 (Bat)
0.00085	-1.91111	1.34444	9.95556	17.9111	-26.9	-11.2357	-12.4786	7.57143	-20.94	9.61	10.7633	9.32333
0.0025	0.111111	12.9	3.17778	21.8444	-1.17143	8.40714	15.0357	8.54286	-8.09667	22.8267	21.1033	27.7933
0.0076	16.5444	35.5111	22.1556	7.86667	-13.7786	10.9429	16.8357	27.1071	5.87333	9.07333	22.15	22.3767
0.022	16.5222	27.3889	27.1556	29.1111	12.4714	13.6429	31.75	19.9857	13.7667	34.2267	35.6867	34.2433
0.07	14.3	28.5444	20.2222	20.1444	-17.8	14.3714	28.5786	12.4286	32.5733	43.2867	44.0567	41.78
0.21	28.3667	27.0333	18.6667	33.6111	5.71429	19.0857	4.75	-14.9429	50.62	70.93	71.9033	70.88
0.6	32.6889	20.9333	50.6333	34.9111	22.7214	29.9929	44.4429	31.5786	82.5	78.1767	80.24	84.8733
1.9	40.4	57.0778	40.6111	45.3222	26.9286	33.85	48.55	42.6143	85.86	90.4367	89.78	90.4833
5.5	66.9667	68.7889	63.9556	72.5444	41.9857	62.6	68.4214	60.6071	97.55	98.9967	98.06	96.9833
17	80.2556	88.8	89.1333	87.2889	81.9786	81.5929	83.5929	80.75	99.3267	99.2167	99.43	99.1733
50	91.9444	95.2222	92.4111	95.8444	91.2929	93.6286	90.7	90.7643	99.6333	99.8067	99.73	99.7633

## Sheet: Fig.5
Fig.5A
Conc (ug/ml)	Wuhan			Omicron
0	6.12784	5.85673	6.09169	5.85673	5.87222	5.90837
0.4	6.32923	5.49524	6.1046	5.49524	5.45651	5.49266
1.6	6.10976	5.24221	5.86705	5.24221	4.842	4.85749
6.3	4.79552	3.98477	4.52183	3.98477	4.181	4.16809
25	1.77715	3.24373	2.95196	3.24373	3.52001	3.55357
Fig.5C
Non-Treated	3N39v4
3.04415e+06	260463
855548	523407
3.48346e+06	100179
6.82637e+06	501554
Fig.5D
Il-6				Ccl5				Cxcl10
Non-Infected	Non-Treated	3N39v4		Non-Infected	Non-Treated	3N39v4		Non-Infected	Non-Treated	3N39v4
1.01718	0.30736	0.284796		0.642	4.237	1.605		0.465409	20.0704	6.48452
1.33756	0.31165	0.197237		1.741	2.975	1.896		1.99006	5.6451	4.13246
1.00965	1.90264	0.181495		0.661	11.737	1.498		0.991342	49.0778	5.15867
1.08191	0.402762	0.116468		1.576	6.075	1.175		1.41865	27.7997	3.90954
0.67263				0.859				0.767798
Fig.5E
Days elapsed	Non-Treated	3N39v4
0	100	100
7	50
8	25
11		83.3333
17	25	83.3333

## Sheet: Fig.6
	3N39v4																								ACE2(WT)-Fc (740)
Conc (ug/ml)	Parental				N448G				Y449A				L455Y				N487Q				T500G				L455Y				N487Q
0.00085	-7.697	-6.931	-0.725	4.546	9.13	10.53	-6.05	-15.1067	2.14333	8.09333	5.77333	15.5067	-3.82	3.98	1.52667	-15.36	-8.07895	-11.2947	12.2947	22.6684	9.21667	-3.16333	12.6633	14.13	-18	3.2	21.3364	4.08182	17.4357	5.26429	-2.35	4.62857
0.0025	-1.08	6.709	24.937	20.313	16.0933	9.22667	14.81	-18.2167	8.11667	13.5933	26.2633	17.6533	9.74667	14.9133	26.4733	3.36	-20.0632	3.13684	15.5	16.4895	9.43	9.57667	16.3367	19.51	-8.99091	-4.30909	20.9364	8.17273	9.27857	18.6286	34.6143	5.25
0.0076	15.628	23.844	28.396	24.697	18.08	12.9267	21.9633	-15.03	11.8467	17.9067	29.78	27.0033	15.2267	20.56	20.86	3.41333	-13.5263	7.91053	19.5	26.8526	10.91	17.45	23.39	27.6033	7.41818	-1.41818	9.11818	31.1182	4.51429	12.2929	9.63571	27.3929
0.022	28.407	-4.62	33.934		35.0933	38.0367	40.0567	3.32	29.8733	30.79	45.18	47.29	26.68	25.7933	26.6267	-0.38	-0.15263	21.6211	13.7526	26.8895	23.74	35.1933	38.1233	43.5133	-16.7636	4.36364	35.6909	34.5364	-10.3786	-3.07143	15.1214	19.2143
0.07	49.246	58.408	64.867	63.084	57.7733	60.7633	46.3867	40.3567	51.4233	48.6833	58.47	55.6333	33.74	36.38	36.0667	13.9467	10.179	21.9579	28.6947	33.121	53.33	53.83	51.4733	52.71	1.66364	26.6	8.59091	23.6636	-6.86429	13.3571	12.7429	21.8214
0.21	81.923	86.198	88.005	86.989	77.8	78.6367	74.6033	66.8967	78.2967	84.47	84.26	86.12	53.48	49.2267	47.72	34.3933	16.321	27.2211	35.6158	24.9053	73.1067	77.72	78.42	80.93	13.0546	7.68182	7.79091	30.6909	13.8429	7	37.8857	18.5786
0.6	97.081	97.473	97.376	97.381	94.8233	95.5333	95.17	92.34	96.78	96.5067	96.1867	96.4733	77.2867	74.4867	69.82	68.3667	50.9158	53.4737	65.0368	53.5632	90.8833	93.62	93.8767	93.4067	15.3364	23.3636	39.0273	44.1818	-3.45714	13.4929	27.75	15.7929
1.9	99.395	96.723	98.931	98.569	98.5633	98.5967	98.75	98.6533	99.4033	99.35	99.4567	99.5367	91.0667	92.66	89.2467	85.76	76.321	77.8842	69.3684	76.8105	99.0133	99.09	99.2767	98.7133	30.8	44.2364	41.8	42.3091	4.45714	26.35	39.0071	28.7214
5.5	99.553	99.376	98.56	98.258	99.6333	99.6667	99.6767	99.4	99.7167	99.7767	99.4233	99.6367	98.5133	97.6067	97.7	96.68	91.0842	93.7158	94.8737	93.179	99.7933	99.0933	99.7967	99.6067	37.3727	55.7727	63.4455	66.6818	30.6357	31.3714	61.2429	40.0357
17	99.414	99.251	99.305	98.436	99.79	99.73	99.8	99.82	99.56	99.8533	99.67	99.8367	99.6733	99.56	99.5867	98.4267	98.5684	98.6737	98.2684	99.5895	99.8367	99.8267	99.81	99.8033	83.0727	85.4909	85.0636	88.2818	62.6357	61.4286	73.3714	77.9071
50	99.684	99.576	99.329	99.166	99.8267	99.8367	99.8533	99.9133	99.8233	99.9	99.9167	99.8367	99.2467	99.8333	99.78	99.8333	99.5368	99.6263	98.9947	99.7211	99.82	99.82	99.8567	99.89	93.2545	87.5909	91.3454	93.6364	88.0071	81.9	91.9786	88.6286

## Sheet: fig.S1
	Vaccine1	Wuhan			Omicron				Alpha - Pt 1	Wuhan			Alpha			Delta			Omicron				Delta - Pt 1	Wuhan			Alpha			Delta			Omicron
	1	100	100	100	94.3	96.5	94.5		1	100	100	99.9	99.9	99.9	99.9	99.8	99.8	99.7	85.7	86.4	87.9		1	100	100	100	99.9	99.9	99.9	99.7	99.8	99.8	29.1	30.1	32.1
	2	100	100	99.9	62.6	60.6	59.8		2	99.9	99.9	99.9	99.9	99.9	99.9	99.8	99.7	99.6	71.7	72.9	70.7		2	99.7	99.9	99.9	99.8	99.8	99.6	99.5	99.6	99.6	36.7	22.1	29.5
	3	99.4	99.9	99.6	32.3	34.8	30.3		3	99.9	99.9	99.9	99.6	99.9	99.5	99.6	99.5	99	48.7	44.4	33.6		3	97.2	98.3	97.7	99.1	99.6	98.9	94.5	95.2	91.3	24	28	31.8
	4	80.6	83.6	83.4	25.9	35.1	35.4		4	99.4	97.5	98.6	99	98.9	99.2	95.7	91	93.5	28	18.4	7.7		4	62.1	69.6	75.1	88.9	88.5	87.7	67.7	64.2	60.5	21.2	31.7	36.3
	5	36.2	43.8	42.3	18.3	26.6	25.8		5	95.5	96.4	95.6	97.8	97.8	98.5	79.1	77.8	76	34.4	21.8	8.1		5	36.1	37.7	37.6	62.7	58.8	53.8	46	44.5	40.8	27.7	13.9	20.8
	6	31.6	22	30.7	24.8	24.1	21.7		6	91.1	90.8	90.8	96	96.2	97.4	51.6	49.1	53.9	37.3	16.3	8.8		6	17.8	25.9	27.8	46.4	40	30.7	45.4	46.5	21.4	15	10.7	15.6
	7	19.5	3.2	26.1	22.6	6.7	14.1		7	79.1	83.3	83.6	93.3	93.4	89.9	26.8	37.4	31.5	11.9	18.4	-1.5		7	19.9	18	4.4	25.5	24.4	14.7	42.7	28.1	20.4	-1.2	8.7	0.2
	Vaccine2	Wuhan			Omicron				Alpha - Pt 2	Wuhan			Alpha			Delta			Omicron				Delta - Pt 2	Wuhan			Alpha			Delta			Omicron
	1	99.9	99.9	99.9	78.7	76.7	73.2		1	100	100	100	99.9	99.9	99.9	99.8	99.7	99.8	95.5	91.6	95.5		1	99.9	99.9	99.9	100	100	100	99.9	99.9	99.8	93.3	91.3	93.2
	2	99.9	99.7	99.8	48.8	46.3	28.6		2	100	100	100	99.8	99.8	99.8	99.4	99.1	99.7	87.7	86.6	87.5		2	99.7	99.9	99.9	99.9	99.9	99.9	99.7	99.8	99.7	69.2	69.2	60.9
	3	90.1	93.1	92.9	41.1	32.6	20.4		3	99.9	99.9	99.9	99.3	99.4	98.6	96.7	96.9	95.7	73.9	72.9	66.6		3	99.5	98.9	99.6	99.9	99.9	99.9	99.7	99.7	99.7	45.8	36.6	13.8
	4	66.6	57.4	57.4	43.4	32.9	10.4		4	94.5	90.2	93.6	88.1	88.4	80.7	64.2	59.7	60.3	51.4	48.9	51.5		4	94.1	94.4	94.6	99.9	99.8	99.8	99.5	99.5	99.6	38.8	25.7	9.5
	5	19.9	22.2	27	32.9	22.6	5.5		5	64.2	71.8	72.6	69.7	75.4	65.7	45.8	49.7	36.1	38.9	46.5	52.3		5	89.3	86.6	88.9	99.3	99.5	99.4	98.6	99.2	99.3	26.2	12.9	-3.7
	6	21.7	18.7	33.2	29.3	25.1	14.9		6	32.8	42.2	42.7	38.5	47.5	48	42	43.6	24.2	39.7	35	38.8		6	83.5	78.4	78.2	75.9	85.9	83.5	79.8	83.7	79.9	7.4	17.6	0.5
	7	20.8	21	25.5	14.3	13.8	11.8		7	22.2	23.5	30.8	22.9	26.6	25.2	29.4	41.7	13.9	33.9	33.3	30.8		7	61.4	66.2	61.3	37.2	54.8	54.3	32.1	47.9	46.7	14.3	6.7	-6
	Vaccine3	Wuhan			Omicron				Alpha - Pt 3	Wuhan			Alpha			Delta			Omicron				Delta - Pt 3	Wuhan			Alpha			Delta			Omicron
	1	100	99.9	99.9	22.7	20.1	29.9		1	100	100	100	99.9	99.8	99.8	99.7	99.7	99.7	100	99.9	99.9		1	100	100	100	99.6	99.9	99.9	99.9	99.8	99.9	100	100	100
	2	99.8	99.9	99.9	15.6	25.2	21.5		2	99.9	99.9	99.9	99.8	99.8	99.7	99.4	99.5	99.7	96.4	96.3	96.1		2	100	100	100	99.3	99.7	99.7	99.8	99.8	99.9	100	100	100
	3	92.9	92.4	95.1	22.1	35.1	28.7		3	99.7	99.9	99.9	99.1	99.4	98.7	97.1	94.4	93.7	66.4	68.1	59.4		3	100	100	100	99.7	98.1	98.9	99.7	99.8	99.8	100	99.9	99.9
	4	45.5	48	52.6	17.9	16.9	20.8		4	97.5	98.1	97.2	86.7	88.6	91.3	60.1	57.3	63.3	53.8	46.9	18		4	100	100	100	92.3	93.9	91.9	99.6	99.7	99.5	98.8	98.7	99.6
	5	16	11.1	17.2	25.8	27.5	23.6		5	81.5	82.6	82.2	52.6	65.7	66.2	30.4	20.8	40.4	41.4	40.4	15.5		5	99.8	99.9	99.9	90.2	88.8	88.9	96	93.6	97.6	80.6	75.6	79.9
	6	11.3	10	2.8	19.2	20	29.3		6	49.3	60.9	53.8	43	57.1	48.3	22.3	30.8	36.7	37.5	37.4	16.1		6	80.1	83.9	83.4	80.7	77.5	74.1	88	89.1	90.1	57.9	54.9	54.3
	7	19.5	1.2	14.9	8.7	20.5	10.9		7	21.8	21.3	19.7	1.6	23.3	28.6	-8.3	14.9	17	35.6	31.6	16.8		7	33	38.1	43	60.4	63	63.5	74.7	70.8	66.4	20.8	23.2	28.9
	Vaccine4	Wuhan			Omicron				Alpha - Pt 4	Wuhan			Alpha			Delta			Omicron				Delta - Pt 4	Wuhan			Alpha			Delta			Omicron
	1	99.9	99.9	99.9	48.6	47.3	48.6		1	100	100	100	99.9	99.9	99.9	99.8	99.9	99.9	100	100	99.9		1	100	100	100	99.9	99.9	99.8	99.7	99.6	99.7	100	100	100
	2	99.9	99.9	99.9	16.4	26.8	12.7		2	100	100	100	99.9	99.9	99.9	99.9	99.8	99.8	99.6	99.2	99.3		2	100	100	100	99.8	99.6	99.8	99.5	99.6	99.6	99.9	99.7	99.8
	3	99.4	99.8	99	35.9	20.9	6.3		3	100	100	100	99.5	99.8	99.8	99.8	99.7	99.7	93.1	94	91.8		3	99.9	99.6	99.9	99.3	99.7	98.1	99.3	99.3	99.3	96.5	95.3	93.9
	4	74.5	74.7	75.7	35.8	18.6	-8		4	100	100	99.9	99.7	99.5	99.2	99.4	98.3	97.8	74.5	72.8	71.4		4	92.8	92.4	95	87.4	88.2	89.2	99.1	98.6	98.8	68.3	63.4	47.5
	5	43.9	43.4	34.1	29.7	4.1	-10.7		5	97.5	97.6	97	97.3	96.4	96.3	85.4	91.6	86.1	50.5	45.2	53.1		5	71.3	65.9	59.6	48.7	51	49.6	88.6	92.4	91.2	50	52.2	21.7
	6	23.8	29.7	30.3	24.2	20.8	6.8		6	86.2	87.2	86.1	79.9	87	85	71.8	65.5	62.1	43	33.8	27.7		6	43.4	39.4	39.7	2	28.2	32.9	67	76.8	76.4	29.7	29	7.6
	7	13.2	15.1	16.9	32.2	8.5	16.1		7	53.9	53.7	54.9	56.6	60	54.6	39.8	35.7	31.3	21.8	28.2	21.4		7	23.4	12.3	10.8	-0.3	11.3	9.1	37	30.6	37.1	15.7	18.7	9.8
	Vaccine5	Wuhan			Omicron				Alpha - Pt 5	Wuhan			Alpha			Delta			Omicron				Delta - Pt 5	Wuhan			Alpha			Delta			Omicron
	1	100	100	100	97.9	97.5	96.8		1	100	100	100	99.9	99.9	99.9	99.7	99.8	99.8	99.8	99.3	99.3		1	100	100	99.9	99.8	99.8	99.8	99.6	99.7	99.6	98.1	99.2	99.1
	2	100	99.9	99.9	74.8	75.5	72.4		2	100	99.9	99.9	99.9	99.9	99.9	99.7	99.2	99.6	90.8	91.2	92.1		2	100	99.8	99.9	99.8	99.7	99.7	99.5	99.6	99.6	79.5	83.3	81.8
	3	99.4	99.7	99.4	25.5	29	25.9		3	99.8	99.9	99.8	99.5	99.5	99.2	98.1	98.9	98.3	63.1	53.7	41.5		3	97.4	97.3	98.9	98.6	97.8	96.5	99.1	99.2	99.4	35.6	46	27.5
	4	89.5	92.4	89	29.8	33.3	24.8		4	96.9	97.3	95.6	92.5	93.9	94.3	88	87.2	93	41.5	46	16.1		4	71.6	77.6	76.8	78.3	78.3	79.9	82.8	88.2	83.1	15.4	6.3	-6.9
	5	49.7	45.2	45.2	21.4	25.8	19.4		5	78.7	80.9	80.6	69.7	75.9	75.6	69.8	67.2	68.6	43.6	31.1	7.7		5	20.8	23	32.6	32.1	39.5	37.6	36.8	32.8	26.9	14.2	16.4	-6.8
	6	24.6	27.2	20.1	26.1	21.1	23.8		6	52.3	57.4	55.5	49.8	59.3	58.9	50.1	40.8	42.8	36.6	26.3	6.9		6	1.7	19.6	15.9	17.8	19.8	12.7	22.5	8.6	4	-4.4	5.4	-3.4
	7	18.5	13.1	22.3	15.7	19.9	9.4		7	29.2	30.2	38.7	21.5	43.8	51.2	35.9	30.2	27	17.6	24.5	11.1		7	-0.6	-0.8	9.9	-6.1	5.6	3.7	2.4	-2.7	-5.2	-3.8	-10.1	-8.7
	Vaccine6	Wuhan			Omicron				Alpha - Pt 6	Wuhan			Alpha			Delta			Omicron				Delta - Pt 6	Wuhan			Alpha			Delta			Omicron
	1	99.9	99.9	99.9	95.2	98.6	98.2		1	99.8	99.8	99.8	99.9	100	99.9	99.8	99.9	99.9	99.8	99.7	99.8		1	99.9	99.9	99.9	99.9	99.9	99.9	99.8	99.8	99.8	99.9	99.9	99.9
	2	99.9	99.9	99.9	66.6	60.4	62.5		2	99.8	99.7	99.5	99.9	99.9	99.9	99.9	99.8	99.9	95.6	97.5	96.8		2	99.9	99.9	99.9	99.9	99.8	99.9	99.7	99.7	99.6	99.5	99	99.5
	3	99.8	99.9	99.6	45.3	40	20.1		3	99.4	99.7	99.5	99.9	99.9	99.9	99.8	99.8	99.8	67.7	72.1	70.9		3	99.9	99.9	99.9	99.8	99.6	98.7	99.5	99.6	99.6	88.8	94.1	88.3
	4	88	89.5	89.1	30.3	26.5	6.5		4	99.7	99.5	99.3	99.7	99.8	99.8	99.3	99.7	99.6	47	40	41.5		4	97.5	98.2	98.7	96.5	97.1	95.5	99.3	98.4	98.8	50	57.1	58.2
	5	43.4	43.4	45.4	31.4	26.4	-6.6		5	97.1	97.3	98.9	98.7	96.7	98.1	97.1	99	98.6	35.1	51	40.1		5	77.9	80.1	77.3	68.7	70.1	80.5	95.8	97.4	95.7	43.6	32.5	37.8
	6	24.7	20.7	27.5	29.2	15.8	4		6	87.6	88.2	87.8	89.4	90.1	91.3	82.1	78.4	79.2	29.5	34	30.3		6	42.4	55.3	54.3	37.1	33.7	38.5	72.4	80.9	80.9	42.3	26.1	23
	7	-8.7	2.8	9.9	14.4	7	0.5		7	66.2	62.4	68.1	59.1	61.2	66.2	61.7	57	36.8	12.5	16.3	21.4		7	24.8	44.6	35	8.8	13.4	20	48.4	40.1	30	26.4	25.4	29.1
	Vaccine7	Wuhan			Omicron				Alpha - Pt 7	Wuhan			Alpha			Delta			Omicron				Delta - Pt 7	Wuhan			Alpha			Delta			Omicron
	1	100	99.9	99.9	37.6	43	45.7		1	99.4	99.5	99.5	99.9	99.9	99.9	99.6	99.7	99.7	98.1	98.2	97.9		1	99.9	99.9	99.9	99.9	100	99.9	99.9	99.9	99.9	100	100	100
	2	99.9	99.9	99.9	18.3	15.3	12.8		2	99.2	99.1	99	99.8	99.8	99.8	99.5	99.5	99.6	74.8	66.8	71.6		2	99.9	99.9	99.8	99.9	99.9	99.9	99.8	99.8	99.8	99.9	99.9	99.9
	3	86.4	86.4	86.3	18.5	16.9	6		3	98.7	98.1	98.5	99.1	99.7	99.5	95.2	97	97	62.1	49.6	48.3		3	99.8	99.9	99.9	99.8	99.9	99.9	99.7	99.8	99.8	99.9	99.6	99.6
	4	29.3	34.2	22	19.3	15.8	16.8		4	75.7	76.3	82.4	79.6	82.6	81.2	60	70.6	64.6	52.6	40.5	26.8		4	99.7	99.9	99.7	98.9	99.4	99.4	99.6	99.7	99.7	82.1	89.3	76.4
	5	-5.4	-1.1	11.8	5.1	-14.8	8.1		5	55.1	51.8	44	47.2	59.2	44.6	37.6	45.8	39.7	40.4	34.8	24.2		5	96.5	97.1	96.2	96	96.5	95.4	98.6	97.5	97.2	56.4	53	42
	6	-7.2	-1.5	-0.6	4.4	-29	3		6	35.3	29.8	29	40.8	40.6	51.8	37.2	41	35.2	38.4	26.8	11.2		6	87.7	79	85.3	81.8	84	78.1	91	94.3	92.6	44.9	35.8	31
	7	-14.1	-6.9	-4.2	-3.2	17.3	10.2		7	17.9	16.7	13.4	22.5	21.4	33.3	26	6.4	17.1	27.7	19.1	-11.1		7	57.4	49.9	59.2	46	51.9	50.6	64.7	65.9	66.8	37.6	36.7	11.4
	Vaccine8	Wuhan			Omicron				Alpha - Pt 8	Wuhan			Alpha			Delta			Omicron				Delta - Pt 8	Wuhan			Alpha			Delta			Omicron
	1	99.9	99.9	99.9	81	85	86.8		1	99.6	99.6	99.4	99.9	99.9	99.9	99.9	99.8	99.9	89.3	82.8	85		1	99.9	99.9	99.9	99.9	99.9	99.9	99.7	99.7	99.7	99.9	99.9	100
	2	99.8	99.9	99.9	39.3	19.7	12.8		2	99.6	99.4	99.2	99.9	99.9	99.9	99.7	99.8	99.7	65.2	57.8	63		2	99.9	99.9	99.8	99.9	99.9	99.8	99.7	99.6	99.6	99.8	99.9	99.9
	3	80.5	81.9	84.8	14	11.7	1.8		3	99.6	99	98.8	99.7	99.7	99.5	99.5	97.7	98.2	35.8	43	42.7		3	99.9	99.9	99.8	99.8	99.7	99.7	99.3	99.4	99.5	93.5	94.8	98.3
	4	39.6	41.6	38.7	21.4	20.5	0.7		4	97.7	95.1	94.2	97.6	97.2	97.5	92.2	90.9	89.5	35	41.9	36.2		4	94.6	94.4	97.7	89.9	94.1	95.7	99.2	99.1	99.1	75.3	65.4	72.9
	5	17.3	20.3	15.8	16.9	10.4	-20.5		5	82.6	88.7	88	92	92.1	93.6	75.9	68.8	72.6	26.9	46.1	39.1		5	66.9	82.7	77.4	56.3	65.9	62.3	98.4	98.7	98.4	48.8	49.8	40.8
	6	13.2	12	16.4	11.5	3.3	-22.2		6	65.8	71.5	76	76.4	69.4	74.3	63.7	44	40.4	26.5	39.1	43.5		6	36	54.9	53.3	30.7	43.7	42.3	94.4	95.9	94.5	39.8	46.7	17.4
	7	22	7.2	18.6	17.7	-5.3	-14.1		7	29.9	51.7	51.2	45.9	38.1	40.2	24.3	31.4	35.4	22	24.3	31		7	43.4	62.4	55.9	-10.2	-6.2	2	53.1	51.6	50.1	40.2	46	36.7
	Vaccine9	Wuhan			Omicron				Alpha - Pt 9	Wuhan			Alpha			Delta			Omicron				Delta - Pt 9	Wuhan			Alpha			Delta			Omicron
	1	99.8	99.8	99.8	98.9	97.6	98.2		1	99.3	99.1	99.2	99.8	99.8	99.8	99.5	99.5	99.5	96.5	96.4	97.9		1	99.9	99.8	99.8	99.9	99.9	99.9	99.7	99.7	99.8	99.9	99.9	99.9
	2	99.6	99.7	99.7	65.8	58.3	62.3		2	99	99.2	98.7	99.7	99.3	99.6	99	99.3	99.3	82.8	82	81.3		2	99.8	99.8	99.8	99.8	99.9	99.9	99.7	99.8	99.7	98.9	99.5	98.3
	3	91.3	93.6	90.4	17.2	13.7	12.5		3	95.4	96	95.9	92.3	95.3	93.2	90.2	90.3	89.5	57.9	49.2	40.2		3	99.7	99.8	99.7	99.7	99.7	99.4	99.6	99.6	99.7	93.6	90.5	90.1
	4	15.1	32.8	44	10.8	6.3	25		4	71.3	73.3	59.8	47.6	52	40.4	45.6	43.6	36	47.5	44.1	29.1		4	93.5	96.1	92.3	90.4	89	91.8	99.1	99.6	99.6	47.4	43.7	50.3
	5	3.9	1.1	1.9	18.4	16.8	13.4		5	49.6	53.9	49.5	26.2	20	29.6	8.3	18	15.1	53	51.3	19.1		5	79.2	74.6	76.5	61.9	64.8	64.9	98.4	97.4	99.3	18.5	3	11.5
	6	-16.4	4.8	1.2	6.8	14.8	12.7		6	29.4	40.8	32.6	13.4	12.6	18.8	12.5	10.8	10.3	54	43.1	27.1		6	51.9	45.8	32.1	42.7	32.3	36.2	85.3	84.3	86.1	8.7	-0.9	-23.9
	7	-15.7	-12.4	26.2	16.8	9.4	6.5		7	37.8	13.8	17	-1.6	6.7	10.9	1.5	-4.1	-12.1	41.4	39.5	30.3		7	57.5	44.8	56.1	14.9	14.3	7.8	48	37	47.5	33.7	11.2	29.8
	Vaccine10	Wuhan			Omicron				Alpha - Pt 10	Wuhan			Alpha			Delta			Omicron				Delta - Pt 10	Wuhan			Alpha			Delta			Omicron
	1	99.7	99.8	99.8	97.8	99	99.5		1				99.8	99.8	99.8	99.7	99.8	99.8					1	99.9	99.9	99.9	99.9	99.9	99.9	99.9	99.9	99.8	99.9	99.9	99.9
	2	99.6	99.8	99.7	62.5	55.7	47.1		2	99.2	99.1	98.4	99.7	99.7	99.7	99.5	99.6	99.6	64	59.2	61.8		2	99.8	99.8	99.8	99.9	99.8	99.9	99.8	99.7	99.8	98.3	98.5	99.1
	3	97.7	97.5	98.2	24	19	-5.9		3	98.6	98.8	97.6	98.8	98.9	99.1	98.8	98.8	99.2	55.1	58	48.1		3	99.9	99.9	99.8	99.6	99.8	99.8	99.7	99.6	99.6	87.1	86	85.2
	4	65.2	52.4	55.9	21.6	10.2	-11.5		4	87.3	91.3	89.3	83.7	82.9	83.9	80.5	84.4	75.4	37.8	41.9	39.8		4	96.5	97.9	98.4	98.6	98.3	98.8	99.5	99.5	99.5	52.3	56.8	45.5
	5	22.8	14.6	5.3	11.9	10.4	-28.3		5	36.6	67.2	67.8	54.6	45.4	52.6	54	50.4	48.9	32.4	30.9	38.3		5	81.2	90.6	91.2	81.7	82.1	85.5	97.3	95.7	98.7	31.6	48.9	53
	6	11.2	17.2	11.6	14.2	-0.1	-5		6	4.9	34.8	35.7	34	34.5	25.8	38	33.2	30.9	30.3	38	36.5		6	58.9	58.2	73.6	47	55.9	56.9	82.5	83.6	80	31	36.5	38.1
	7	17.1	-4.2	9.3	5.9	3.2	-2.4		7	-4	11.3	19.1	15.9	13.1	26.5	36	36.7	19.8	28.1	18.2	19.7		7	59.7	35.2	39.3	15.8	33.7	46.2	48.6	50.9	51	24	20.5	41.1
	Vaccine11	Wuhan			Omicron				Alpha - Pt 11	Wuhan			Alpha			Delta			Omicron				Delta - Pt 11	Wuhan			Alpha			Delta			Omicron
	1	99.8	99.8	99.7	57.4	50.9	51.4		1	98.3	98.7	98.8	99.9	99.9	99.9	99.7	99.7	99.8	82.7	77.4	72.2		1	99.9	99.8	99.9	99.9	99.9	99.9	99.9	99.8	99.9	99.9	99.9	99.9
	2	99.5	97.7	97.7	13.4	30.9	23.2		2	98.4	98.8	98.7	99.7	99.8	99.4	99.5	99.6	99.7	57.4	45.9	40.3		2	99.8	99.9	99.8	99.9	99.9	99.9	99.9	99.9	99.9	99	99.9	99.5
	3	69	79.9	78.7	30.9	20.1	29.7		3	97.6	97.3	96.3	98.2	97.9	99.3	96.5	97.5	94.8	40.3	36.7	27.2		3	99.7	99.6	99.7	99.6	99.7	99.9	99.7	99.3	99.8	97.7	97.7	95.8
	4	20	35	45.8	46.2	44.6	28.9		4	73	75.1	75.1	77.4	80.6	80.6	59	60	54.4	35.7	26.7	11.2		4	98.1	99.2	98.6	99.1	98.5	98	99.4	99.4	99.8	64.9	55.6	51.5
	5	-17.9	-0.6	12.8	31	26.1	18.1		5	49.3	48.9	52.7	49.8	45.4	49.8	41.4	35.5	42.7	39.1	38	7		5	89.5	93.6	89.8	86.8	91	92.7	95.4	97.5	96.2	40.7	35	37.6
	6	-6.5	-18.7	6.2	4.1	19.9	18.5		6	40	46.9	36.3	17.8	21.4	29.2	11.1	34.6	34.6	39.7	28.1	-8.3		6	56.8	53.7	55.2	66.6	62.1	61.1	74.9	80.3	78.4	26.8	25	25.2
	7	3.4	-9.2	10.4	15.5	15.9	23.3		7	22.6	11.2	27.4	-6.9	12.2	11.2	18.6	14.4	6.6	28.6	23.8	8.6		7	27.5	64.1	55.4	38.2	38.5	32.1	51.7	55.1	42.5	26.4	50.5	27.5
	Vaccine12	Wuhan			Omicron																		Delta - Pt 12	Wuhan			Alpha			Delta			Omicron
	1	99.7	99.7	99.7	76.5	76.1	63.6																1	99.8	99.8	99.9	100	99.9	100	99.9	99.8	99.9	99.9	99.9	99.9
	2	99.4	99.7	99.4	23	17.7	1.8																2	99.9	99.8	99.9	99.9	99.9	99.9	99.8	99.9	99.9	99.9	99.7	99.1
	3	91.8	96.1	92.9	29.4	24	9.6																3	99.9	99.8	99.8	99.9	99.6	99.8	99.8	99.8	99.7	99.1	98.4	97.6
	4	48.8	58.2	50.1	38.5	11	2.1																4	99.6	99.5	99.6	99.2	99.6	99	99.7	99.5	99.7	94	95.1	93.7
	5	29.1	11.6	22.6	16.4	-0.1	-6.8																5	97.7	97.6	96.8	95.1	96.7	97.2	98.6	96.8	97.8	78.1	87.7	88.5
	6	7.8	29.8	12.4	15.5	18.1	-4.8																6	90.5	91.9	94.3	87.1	89.7	92.6	96.2	97.8	94	71.1	71.7	68.9
	7	8.7	35.4	-4.3	20.3	15.6	-7.1																7	71.1	60.2	70.2	61.9	71.4	68.9	75.6	85.8	78.7	29.6	29.9	8.7
																							Delta - Pt 13	Wuhan			Alpha			Delta			Omicron
																							1	99.9	99.9	99.8	99.9	99.9	99.9	99.6	99.7	99.8	98.6	99.8	98.7
																							2	99.8	99.6	99.6	99.8	99.8	99.8	99.6	99.6	99.6	89.4	92.9	93
																							3	99.7	99.6	99.5	99.3	99.6	99.5	99.3	99.4	99.4	71.7	74.2	74.1
																							4	95.1	94.7	95.8	89.3	91.5	91.1	98.7	99	99.1	51.8	42.9	49.6
																							5	75.1	84.3	75.2	34.9	49.4	48.3	91.7	93.4	89.6	40.5	34	37.2
																							6	34.6	49.2	30.2	18.2	28.3	23.1	61.8	63.8	52.6	41.3	36.1	36.7
																							7	25.5	39.3	33.3	-5.5	12.6	14.4	27.6	24.1	29.1	37.4	34.1	33.9
																							Delta - Pt 14	Wuhan			Alpha			Delta			Omicron
																							1	99.8	99.8	99.8	99.9	99.9	99.9	99.8	99.8	99.8	100	100	99.9
																							2	99.8	99.8	99.7	99.9	99.8	99.9	99.7	99.8	99.8	99.9	99.9	99.9
																							3	99.6	99.8	99.5	99.7	99.8	99.4	99.6	99.6	99.7	99.6	99.9	99.2
																							4	98.9	99.7	99.2	97.2	96.6	96.9	99.4	99.5	99.6	91.9	88.4	87.3
																							5	88.2	96.2	90.4	75.3	75.5	74.4	98.8	99	99.2	49.9	46.7	35
																							6	61.1	52.1	63.3	50	49.4	43.6	91.1	85.2	87.5	18.4	29.3	15.9
																							7	48.2	17.6	45.2	24.5	21.4	19.2	46.7	46.4	54.7	37.9	31.9	18.9
																							Delta - Pt 15	Wuhan			Alpha			Delta			Omicron
																							1	99.8	99.8	99.8	100	99.9	99.9	99.9	99.8	99.8	99.9	99.9	99.9
																							2	99.8	99.7	99.7	99.9	99.9	99.8	99.8	99.8	99.8	99.5	99.9	99.9
																							3	99.7	99.6	99.6	99.7	99.6	99.9	99.7	99.7	99.7	92.2	89.4	94.8
																							4	98.9	99	98	97.9	98.5	98.7	99.3	98.9	99.6	65.7	56.6	70
																							5	98.1	96.8	93.8	94.4	94.6	95.2	99	98.3	99	24.3	31.1	44.9
																							6	92.1	95.6	86.9	66.6	76.2	79.5	94.3	89	94	29.7	9.4	30.6
																							7	83.6	79.6	81.7	30.4	41.8	38.1	66.8	73.9	74.7	34.5	23.3	6.3
																							Delta - Pt 16	Wuhan			Alpha			Delta			Omicron
																							1	99.8	99.7	99.8	99.9	100	99.9	99.9	99.9	99.9	99.8	99	97.1
																							2	99.7	99.6	99.6	99.9	99.9	99.9	99.8	99.9	99.9	90	86.9	87.4
																							3	99.8	99.4	99.3	99.8	99.9	99.9	99.7	99.8	99.8	55.8	44.6	48
																							4	99.6	98.5	99.2	99.5	99.7	99.8	99.1	99.8	99.7	32.6	35	31.4
																							5	98.1	94.8	90	94.4	93.6	95.6	98.2	97.4	98	31.9	31.6	34.4
																							6	85.8	83.3	78.3	82.7	83.6	83.3	85.6	80.2	83.8	35.9	25.5	18.3
																							7	54	61.7	59.4	38.5	45.3	53.4	53.1	50.7	48.2	35.9	35.9	22.6
																							Delta - Pt 17	Wuhan			Alpha			Delta			Omicron
																							1	99.7	99.8	99.7	99.9	99.9	99.9	99.7	99.8	99.7	99.9	99.9	99.9
																							2	99.6	99.8	99.5	99.9	99.9	99.9	99.7	99.7	99.7	99.9	99.9	99.9
																							3	99.4	99.8	99.2	99.9	99.7	99.8	99.4	99.6	99.4	99.8	98.9	99.4
																							4	99.1	99.6	98.3	98.2	98.1	99.5	99.2	99.2	99	77.4	78.4	80.3
																							5	82.8	79.5	79.1	77	77.4	77.8	97.6	98.8	98.6	41.6	38.8	31.9
																							6	51.9	56.8	49.1	55.2	54.6	57.4	82.8	84.3	83.4	11.1	3.6	-11.4
																							7	47.4	47	31.9	25.4	29.3	38.4	36	35.6	32	-17.2	1	-36.7
																							Delta - Pt 18	Wuhan			Alpha			Delta			Omicron
																							1	99.8	99.9	99.8	99.9	99.9	99.9	99.9	99.9	99.9	99.9	99.9	99.9
																							2	99.7	99.7	99.7	99.7	99.8	99.9	99.8	99.8	99.8	99.9	99.9	99.9
																							3	99.5	98.9	98.6	99.3	98.6	99.2	99.6	99.7	99.7	92.8	92.3	95.7
																							4	92.2	86.1	89.6	84.9	88.9	88	99.3	99	99.6	50.5	42.9	55.4
																							5	54.6	24.8	38.1	54.6	55.4	57.7	97.7	98.9	97.6	12.2	6.4	26.5
																							6	27.3	6.2	21.2	45.5	37.5	47.8	89.9	86.7	83	-10.8	-0.7	11.5
																							7	-2.3	3.1	-6.3	32.3	23.3	26.1	54.1	49.4	34.4	-41.3	-3.3	-16

## Sheet: fig.S2
3J113v2 (615)
Conc (ug/ml)	Wuhan-Hu-1				Omicron
0.00085	6.55811	28.9371	26.201	-4.32449	33.3767	25.1369	27.3332	-9.65896
0.0025	14.8854	13.1771	23.9503	-6.10891	32.9045	32.7583	25.766	3.50792
0.0076	19.7819	32.7106	25.8299	2.48963	38.747	32.1537	28.6308	6.86779
0.022	36.9409	36.4317	28.7801	15.0377	41.2616	30.026	34.6804	18.3593
0.07	41.0712	45.9011	46.2722	34.6711	54.1375	32.4217	44.9215	44.6047
0.21	47.8282	70.6831	62.3606	57.1405	64.7061	58.9596	59.5901	37.4494
0.6	85.8769	84.3589	76.636	79.3245	75.8183	75.9752	75.0294	67.6776
1.9	91.725	96.1171	95.3367	93.971	90.5022	89.267	86.5803	84.3155
5.5	98.149	98.3679	98.3345	97.7921	97.359	97.3148	95.047	96.369
17	99.0959	98.9817	98.7343	98.7343	98.9202	97.5783	98.2439	98.3932
Procko v1 (615)
Conc (ug/ml)	Wuhan-Hu-1				Omicron
0.00085	10.1148	-5.6829	-1.72531	-15.1353	7.75015	0.435238	13.4152	2.99639
0.0025	8.63202	14.0614	-9.08447	54.7875	21.4501	11.8097	18.2919	8.38722
0.0076	-1.18019	-15.3588	2.7665	58.9577	38.3325	24.8954	21.6015	31.2019
0.022	-6.23893	9.39519	36.6731	33.7131	44.6761	30.0034	28.6207	39.8109
0.07	38.3794	31.8433	25.6017	49.8542	55.9334	50.444	57.7975	53.1223
0.21	46.8942	51.6313	37.0765	60.9038	66.4751	57.3904	65.4409	58.216
0.6	75.8402	83.3738	72.5803	79.885	77.7167	73.8057	73.8586	67.5064
1.9	97.6723	93.3114	97.6069	92.4446	86.3615	85.4373	82.0348	84.7345
5.5	96.5058	98.9479	97.0781	97.6723	92.6994	94.0621	93.2607	93.0408
17	100.158	100.033	99.8365	100.071	97.5631	97.3574	97.2203	97.3332
Procko v2.4 (615)
Conc (ug/ml)	Wuhan-Hu-1				Omicron
0.00085	-4.79391	-3.07717	-23.7611	49.0786	-15.2793	1.4468	6.40199	4.80174
0.0025	-13.2687	-16.0176	-30.2287	29.7847	19.0081	-4.92845	15.6846	8.38264
0.0076	22.4406	2.77843	-5.39036	20.1429	23.048	20.3938	21.7395	6.8639
0.022	5.06569	10.7605	27.7775	4.407	46.2122	44.8937	34.8704	36.4249
0.07	7.81455	18.7374	18.1046	22.2746	59.7936	63.589	60.0339	71.5259
0.21	27.6686	38.0676	59.0886	53.5909	81.5292	75.716	78.5003	71.9092
0.6	44.001	67.2263	69.887	55.4995	95.5296	94.6773	94.0581	92.1718
1.9	86.9248	89.5906	89.0668	91.1518	98.6486	97.7033	98.068	98.3983
5.5	97.6142	95.8923	97.8217	97.4742	99.7855	99.5724	99.2907	99.9671
17	100.109	100.067	100.036	100.124	100.019	99.9929	99.9843	99.714
50	99.8237	100.13	100.109	100.083	100.007	100.036	99.9971	99.9814

## Sheet: fig.S10
3N39v4 (740)
Conc (ug/ml)	Parental				BA.1				BA.2
0.00085	-10.8958	-14.593	8.21187	30.519	-43.1222	4.38889	28.1	30.6111	2.925	-1.6125	19.2	23.725
0.0025	-6.77213	36.3846	17.3125	17.1703	-16.7333	29.4444	28.8222	33.2444	4.1125	29.9625	51.6375	22.7375
0.0076	-1.70636	50.3555	49.3423	57.732	12.8667	34.5889	39.9111	44.7222	39.1	33.3	40.05	20.2
0.022	22.947	59.5094	64.7885	60.6292	41.7889	66.7111	54.4889	57.8333		21.0625	47.9625	49.675
0.07	65.6772	71.685	87.7355	80.9634	68.7222	75.9778	83.4	83.4333		58.4875	47.525	64.0625
0.21	95.5919	94.7565	96.1251	93.5123	79.4111	95.3	95.6556	92.2556	65.85	70.7	71.3375	79.6875
0.6	99.5201	99.7867	96.1962	99.9289	95.4111	96.9	98.3	97.7333	83.05	90.525	98.8	83.7375
1.9	99.5379	99.7334	99.8933	99.9467	99.7667	98.9889	99.9667	99.1222	97.7	98.6375	98.8	99.25
5.5	99.9467	99.9289	100.053	99.9111	99.7667	99.9667	98.2	99.7	99.175	98.7875	99.95	99.65
17	99.6445	99.9111	100.089	100.213	99.9222	99.9667	99.9556	99.9111	99.625	99.9	98.1	99.8375
50	99.7334	99.8933	99.9644	100.071	99.9667	99.9222	100.022	100.078	99.675	100	99.9125	100.062
3J320v2 (740)
Conc (ug/ml)	Parental				BA.1				BA.2
0.00085	-4.25714	8.87143	33.1429	16.0286	4.9125	32.125	3.56875	-1.65625	24.2818	11.2546	32.4909	-3.6
0.0025	18.1286	-12.8857	11.0714	22.0714	8.63125	11.0062	14.1125	15.5	33.3182	22.3818	20.5636	-12.0818
0.0076	4.52857	11.8857	31.5286	-2.57143	-6.06875	22.5188	20.325	48.6313	24.8636	51.1454	14.4636	11.7727
0.022	36.0857	25.9571	31.5571	30.9857	24.6625	42.8188	38.7375	44.1125	33.2273	25.7909	38.1546	36.0091
0.07	42.4714	62.0714	56.8	36.3429	40.6688	55.4937	54.9375	61.65	33.6909	42.2546	48.7636	11.1
0.21	77.5286	69.6286	72.7571	72.6143	67.875	74.775	68.2438	69.5563	38.9909	55.3091	52.5545	35.1091
0.6	87.9714	91	87.6	88.7714	83.2188	87.7125	92.8688	91.1875	59.9909	75.2091	78.2	67.6182
1.9	99.2286	99.0143	99.3714	98.6857	94.9062	99.0187	93.9688	95.95	91.1364	91.4454	87.3273	90.8091
5.5	99.6714	99.6	99.6571	99.8286	97.6562	98.0687	99.3187	99.8375	97.2455	97.8727	97.8091	96.5182
17	99.8143	99.7857	99.6571	99.7857	99.6375	99.8125	99.3063	99.7812	98.8727	98.5636	99.6818	97.8273
50	99.7571	99.8429	99.7429	99.7857	99.775	99.8625	99.8375	99.875	99.8364	99.8364	99.4364	98.8273
